# Supplementary material for: CCN1 interacts with integrins to regulate intestinal stem cell proliferation and differentiation
Source: Nat Commun. 2022 Jun 3;13:3117. doi: 10.1038/s41467-022-30851-1 (PMC9166801; doi:10.1038/s41467-022-30851-1)
Supplement: Supplementary file 4 — Source data [file 41467_2022_30851_MOESM4_ESM.xlsx]

## Sheet: Figure 2a
Days	Lgr5CreER; Ccn1flfl+Corn oil								Days	Lgr5CreER; Ccn1flfl+TM										Days	Ccn1flfl+TM
0	0	0	0	0	0	0	0	0	0	0	0	0	0	0	0	0	0	0	0	0	0	0	0	0	0	0
1	-1	-2	-2	-2	-3	-2	-1	-1	1	-3	-3	-3	-4	-4	-3	-4	-5	-2	-2	1	-6	-4	-2	-4	-4	-4
2	1	-1	-1	-2	-3	-2	-3	-1	2	-3	-1	-1	-2	-1	-1	1	0	0		2	-3	-2	-3	-3	-2	-3
3	3	0	0	2	-1	0	0	0	3	2	-1	1	1	1	1	1	1	1		3	1	1	2	-1	1	1
4	-1	1	1	1	2	-1	2	1	4	3	4	4	4	4	4	4	5	3		4	4	4	3	5	3	4
5	1	1	1	4	4	2	1	3	5	4	5	3	4	4	4	5	3			5	6	5	7	6	5	7
6	4	4	2	2	2				6	3	5	4	4	3	4					6	7	6	5	7	6	6
7	4	3	3	1	3				7	2	2	5	4	4	3					7	6	6	8	8	6	8
8	3	4	6	4	5				8	2	1.5	3.5	2	2	2					8	6	6	5	7	6	6
9	5	5	8	4	5				9	2	4	3	2	4	3					9	4	7	6	8	5
10	5	4	5	5	6				10	1	-1	1	-1	0	0					10	7	7	8	6	7
11	4	5	4	4	3				11	0	0	1	-1	1	-1					11	9	7	7	8	8
12	5	4	4	5	5				12	-1	-1	-1	1	-1	1					12	9	8	9	9	10
13	6	5	6	6	7				13	-1	-1	0	-1	0	1					13	8	10	10	9
14	5	5	6	4	5				14	0	0	1	-1	-1	1					14	10	8.5	9.9	9.5
					oil vs TM		day	p value
							0
							1	0.00072625
							2	0.162383
							3	0.23119
							4	1.78843e-06
							5	0.00209035
							6	0.0484458
							7	0.233755
							8	0.00148357
							9	0.00482031
							10	1.62925e-06
							11	1.0116e-05
							12	2.59363e-06
							13	1.32792e-07
							14	1.62925e-06

## Sheet: Figure 2b
Vili length (µm)			Crypt length (µm)
Corn oil	TM		Corn oil	TM
293.804	226.283		87.877	88.48
278.343	242.553		80.481	84.069
297.203	194.727		83.341	86.905
247.267	210.149		83.002	109.35
256.203	207.805		85.093	146.074
279.735	201.64		106.227	135.556
275.224	213.883		104.663	84.156
257.04	177.381		86.308	74.683
252.244	171.285		97.562	70.618
304.108	197.199		90.432	79.786
266.682	184.059		93.207	83.883
277.407	193.444		104.663	74.887
283.647	178.346		97.918	83.524
303.341	175.971		95.586	96.938
291.492	176.85		86.634	83.308
294.011	217.997		75.244	85.987
291.492	204.638		77.067	66.711
198.616	164.883		75.099	71.854
229.467	168.241		76.29	76.319
226.336	164.774		58.469	69.795
262.838	265.313		71.093	99.267
321.453	249.713		76.813	95.752
283.547	248.027		69.019	98.492
	190.328		52.49	96.19
	181.469		56.083	77.259
	177.724		43.342	72.126
	180.935		48.803	75.068
	183.758		50.076	73.181
	161.93		48.803	76.299
	185.684		50.076	74.841
	177.326		44.185	79.413
			48.447	88.91
			47.906	75.547
			62.486	86.86
				91.035
				102.001
				97.124
p value	4.89719e-14			0.00202624

## Sheet: Figure 2c
	Corn oil			TM				p value	oil vs TM
0	100	90	80	130	92	80		0.192762
15	198	222	210	170	147	160		0.0320641
30	240	180	220	155	91	111		0.00306808
45	215	185	210	151	92	121		0.00601215
60	212	170	209	145	92	109		0.00690949
90	114	119	144	121	92	92		0.147769
120	109	110	108	122	80	90		0.229292

## Sheet: Figure 2e
	Corn oil				TM					p value	oil vs TM
Atp1a1	1.007	1.141	0.946	0.92	0.541	0.719	0.567	0.408		0.000745574
Atp1b1	1.217	1.28	0.975	0.658	0.666	0.427	0.545	0.538		0.00849503
Slc2a1	1.16	0.963	1.015	0.882	0.766	0.404	0.368	0.726		0.00525127
Slc2a2	1.155	1.046	1.31	0.632	0.4	0.507	0.53	0.524		0.00516614
Slc5a1	1.002	1.078	1.386	0.668	0.705	0.544	0.662	0.79		0.0307383

## Sheet: Figure 2f 
	0 h			4 h
Corn oil	0.57	0.23	0.54	0.488	0.53	0.57		0h vs 4h	p value	0.249314
TM	0.35	0.56	0.58	1.11	2.02	1.84				0.00786198
coil vs TM	p value	0.361287			0.00781984

## Sheet: Figure 2g
	Corn oil				TM				p-value	oil vs TM
Claudin1	0.874078	1.10254	1.03766	Claudin1	0.638754	0.954842	0.753058		0.062188
Claudin2	1.11162	0.957207	0.947331	Claudin2	0.470532	0.582703	0.344681		0.00171527
Claudin3	1.09088	1.10787	1.09664	Claudin3	0.143836	0.517632	0.244431		0.00102554
Claudin7	0.872107	1.11596	0.977066	Claudin7	1.16014	1.42785	0.91441		0.168387
Claudin8	1.08974	1.03775	0.919634	Claudin8	0.7107	0.681645	0.570966		0.00269803
Zo-1	1.19031	0.934367	1.00917	Zo-1	1.44083	1.73664	1.28961		0.0214088
Zo-2	1.09214	0.922527	1.00525	Zo-2	0.107321	0.470576	0.399841		0.00249119
Zo-3	1.04883	0.926598	1.05732	Zo-3	1.01944	1.14011	1.13224		0.103682

## Sheet: Figure 3b
Lgr5+ cells/crypt
Corn oil	TM			oil vs TM
4	6		p value	1.86781e-17
4	8
4	6
5	9
6	7
3	7
3	6
4	7
4	7
4	7
4	6
4	8
5	6
4	9
4	7
3	7
3	6
4	7
4	7
6	7
4	6
3	8
5	6
5	9
5	7
4	7
4	6
4	7
5	8
4	6

## Sheet: Figure 3c
	Corn oil				TM					oil vs TM	p value
Lgr5	0.597	1.347	1.286	0.968	2.254	2.523	2	2.639			0.00529755
Olfm4	0.898	1.922	0.759	0.763	7.863	13.548	10.126	10.144			0.00112619
Ascl2	0.695	1.752	1.305	0.629	3.724	4.673	4.905	2.887			0.000865644
Sox9	0.722	0.744	0.973	1.091	2.883	2.799	2.723	1.345			0.0195219

## Sheet: Figure 3d
Colony number
Corn oil	TM
42	85
28	90
40	88
45	80
43	60
35	75
oil vs TM	p value
	0.000551802

## Sheet: Figure 3f
	Corn oil				TM					oil vs TM	p value
Alpi	0.94	0.869	0.981	1.248	0.332	0.598	0.312	0.184			0.000801395
Lyz1	1.472	1.083	0.807	0.778	1.732	2.01	2.166	1.935			0.00120757
Muc2	1.132	1.172	0.873	0.864	3.887	4.599	4.358	3.82			2.35878e-06
ChgA	1.152	0.969	1.167	0.768	2.854	4.944	4.817	2.379			0.00319748

[truncated: 20 more sheets: Figure 3h, Figure 4c, Figure 4f, Figure 4g, Figure 5b, Figure 5d, Figure 6b, Figure 6d, Figure 6e, Figure 6g, Figure 7b, Figure 7d, Figure 7g, Supp. Figure S1d-g, Supp. Figure S5a, Supp. Figure S6a, Supp. Figure S8, Supp. Figure S9a,b, Supp. Figure S9d,e, Uncropped immunoblot images]
